# Supplementary material for: Lactobacillus shapes LPS-reservoir modules within the gut microbiota to mitigate atrial fibrillation
Source: mBio. 2026 May 29;17(7):e00741-26. doi: 10.1128/mbio.00741-26 (PMC13343854; doi:10.1128/mbio.00741-26)
Supplement: Supplemental tables — Tables S1 to S11. [file mbio.00741-26-s0002.xlsx]

## Sheet: Table S1
Table S1: Baseline characteristics of subjects in the human cohort.
Characteristics	AF	CK	P value
Number	34	15	—
Age (years)	67.71 ± 10.13	58.00 ± 8.94	0.0025
Male/female	15/19	4/11	0.2479
BMI	23.50 ± 5.25	28.4 ± 4.09	0.0029
Hypertension	22	10	0.8943
T2DM	12	3	0.2844
Angiotensin converting inhibitory enzyme	1	0	0.5022
Angiotensin receptor blockers	9	2	0.3097
β Receptor blockers	18	5	0.205
Statins	19	8	0.8687
Aspirin	2	4	0.0408
Amiodarone	6	0	0.0824
Dimethylbiguanidine	1	0	0.5022
Oral anticoagulant therapy	28	0	＜0.001
Statistical significance was evaluated by two-tailed nonparametric Mann–Whitney test. The chi-square test was used for categorical data. P values presented are two-sided.

## Sheet: Table S2
Table S2: Serum biochemical indices of subjects in the human cohort.
Characteristics	AF	CK
Number	34	15
Age (years)	67.71 ± 10.13	58.00 ± 8.94
Male/female	15/19	4/11
BMI	23.50 ± 5.25	28.4 ± 4.09
Total cholesterol (mmol/L)	3.91 ± 1.30	4.40 ± 1.34
Triglycerides (mmol/L)	1.60 ± 1.24	2.13 ± 1.04
LDL cholesterol (mmol/L)	2.34 ± 1.06	2.88 ± 0.82
Fasting glucose (mmol/L)	6.55 ± 2.06	6.25 ± 1.81
Inosine monophosphate (mmol/L)	77.15 ± 22.17	64.93 ± 12.00
Uric acid (μmol/L)	306.90 ± 80.68	306.1 ± 82.22
Total bilirubin (μmol/L)	11.13 ± 6.60	8.50 ± 5.07
Alanine Transaminase (U/L)	21.60 ± 21.60	20.35 ± 7.67

## Sheet: Table S3
Table S3: Basic sequencing information for each cohort.
Cohort	Number of Cases	Sequencing Method	Target Region	Platform	Demultiplexed sequence counts summary				Accession	Primer
					Minimum	Median	Mean	Maximum		forward	reverse
Jiangxi	CK: 40; AF: 47	16S	V3-V4	Illumina	52652	82282	78288.3	87943	PRJNA806986	CCTACGGGNGGCWGCAG	GACTACHVGGGTATCTAATCC
Shenyang	CK: 87; AF:45	16S	V3-V4	Illumina	53373	87120	86164.6	99616	PRJNA832570	GTGCCAGCMGCCGCGGTAA	GGACTACHVGGGTWTCTAAT
Guangzhou	CK: 30; AF: 37	16S	V3-V4	Illumina	38347	62403	61504	69128	PRJNA785409	TCGTCGGCAGCGTCAGATGTGTATAAGCGACAGCCTACGGGNGNGGCWGCAG	GTCTCGTGGGCTCGGAGATGTGTATAAGAGACAGGACTACHVGGGTATCTAATCC
Tianjin	CK: 15; AF: 34	16S	V3-V4	Illumina	53071	82894	81834.7	95243	PRJNA1037604	AGAGTTTGATCCTGCTCAG	GGACTACHVGGGTWTCTAAT

## Sheet: Table S4
Table S4: Baseline characteristics of subjects in the metabolic cohort.
Characteristics	AF	CK	P value
Number	6	6	—
Gender	4/2	2/4	0.5671
BMI	25.29 ± 3.61	26.65 ± 5.15	0.633169
Total cholesterol (mmol/L)	3.83 ± 0.83	3.60 ± 1.32	0.727673
Triglycerides (mmol/L)	1.50 ± 0.59	1.37 ± 0.44	0.677197
LDL cholesterol (mmol/L)	1.84 ± 1.08	2.49 ± 0.38	0.197086
Fasting glucose (mmol/L)	5.87 ± 2.15	5.02 ± 0.62	0.374838
Inosine monophosphate (mmol/L)	73.50 ± 14.79	58.67 ± 4.84	0.041705
Uric acid (μmol/L)	318.00 ± 47.27	241.15 ± 68.52	0.047247
Total bilirubin (μmol/L)	8.44 ± 5.94	6.71 ± 4.51	0.583444
Alanine Transaminase (U/L)	15.22 ± 5.45	19.68 ± 11.61	0.413529
Statistical significance was evaluated by two-tailed nonparametric Mann–Whitney test. The chi-square test was used for categorical data. P values presented are two-sided.

## Sheet: Table S5
Table S5: Metabolites showing significant changes in feces.
MetaboliteID	p	log2FC	Sig	-LOG10(p)	Metabolite	ID	m/z	Retention time	Mode	Adducts	Formula	Fragmentation Score	Theoretical Fragmentation Score	Mass Error (ppm)	KEGG Compound ID	Library ID	CAS ID	annotation
metab_29	0.0215588	0.796196	Up	1.66637	metab_29	pos_30	170.06	5.82633	pos	-	-	-	-	-	-	-	-
metab_236	0.043647	0.388274	Up	1.36005	metab_236	pos_239	216.065	5.82633	pos	-	-	-	-	-	-	-	-
metab_339	0.0223221	-0.275858	Down	1.65126	metab_339	pos_342	109.047	0.513333	pos	-	-	-	-	-	-	-	-
metab_696	0.033867	0.502288	Up	1.47022	metab_696	pos_701	368.181	3.13812	pos	-	-	-	-	-	-	-	-
metab_1424	0.00967101	0.398973	Up	2.01453	metab_1424	pos_1429	589.234	6.15738	pos	-	-	-	-	-	-	-	-
metab_1476	0.029846	-0.446396	Down	1.52511	metab_1476	pos_1481	423.169	5.94805	pos	-	-	-	-	-	-	-	-
metab_1495	0.0310658	0.444948	Up	1.50772	REBAMIPIDE	pos_1500	371.079	5.82633	pos	M+H, M+Na	C19H15ClN2O4	88.6	-	-1.41198	-	HMDB0257127	-	REBAMIPIDE
metab_1896	0.00609341	0.250169	Up	2.21514	metab_1896	pos_1901	411.184	1.99825	pos	-	-	-	-	-	-	-	-
metab_2444	0.0471166	-0.298415	Down	1.32683	metab_2444	pos_2450	125.107	1.6387	pos	-	-	-	-	-	-	-	-
metab_2656	0.0426023	-0.273732	Down	1.37057	metab_2656	pos_2664	216.134	2.01218	pos	-	-	-	-	-	-	-	-
metab_2847	0.0339775	0.269605	Up	1.46881	metab_2847	pos_2855	242.066	2.3926	pos	-	-	-	-	-	-	-	-
metab_3032	0.033023	0.61414	Up	1.48118	metab_3032	pos_3041	299.15	2.84782	pos	-	-	-	-	-	-	-	-
metab_3203	0.0331521	0.462942	Up	1.47949	metab_3203	pos_3214	298.092	3.30752	pos	-	-	-	-	-	-	-	-
metab_3557	0.0236396	-0.849803	Down	1.62636	6-Acetylmorphine	pos_3568	350.138	4.34535	pos	M+Na	C19H21NO4	-	71.3	6.26602	C11781	2784-73-8;HMDB0041812	2784-73-8	6-Acetylmorphine
metab_3753	0.0295468	0.515126	Up	1.52949	Armillarin	pos_3765	379.187	4.9877	pos	M+H-2H2O	C24H30O6	-	43.9	-7.83909	-	HMDB0039380	83329-14-0	Armillarin
metab_3831	0.0324324	-0.267963	Down	1.48902	metab_3831	pos_3843	643.309	5.32352	pos	-	-	-	-	-	-	-	-
metab_4014	0.0150912	-0.464054	Down	1.82128	metab_4014	pos_4026	462.205	5.75213	pos	-	-	-	-	-	-	-	-
metab_4027	0.00753868	0.38179	Up	2.1227	metab_4027	pos_4039	591.249	5.77913	pos	-	-	-	-	-	-	-	-
metab_4094	0.00900351	0.356092	Up	2.04559	2-Furanmethanol	pos_4106	99.0443	5.91387	pos	M+H	C5H6O2	35.5	-	2.74413	C20441	HMDB0013742	98-00-0	2-Furanmethanol
metab_4096	0.0116767	0.316448	Up	1.93268	metab_4096	pos_4108	199.096	5.91387	pos	-	-	-	-	-	-	-	-
metab_4108	0.00295375	0.387169	Up	2.52963	Prenyl glucoside	pos_4120	213.112	5.9276	pos	M+H-2H2O	C11H20O6	-	52.1	-0.847026	C09808	HMDB0031876	117861-55-9	Prenyl glucoside
metab_4113	0.0146948	0.273191	Up	1.83284	2-Methoxyhydroquinone	pos_4125	141.055	5.93433	pos	M+H	C7H8O3	60.9	-	-0.746755	-	-	-	2-Methoxyhydroquinone
metab_4175	0.00565352	0.843122	Up	2.24768	3,4,5-trihydroxy-6-{3-hydroxy-4-[5-hydroxy-7-methoxy-6-(3-methylbut-1-en-1-yl)-3-(3-methylbut-2-en-1-yl)-4-oxo-4H-chromen-2-yl]phenoxy}oxane-2-carboxylic acid	pos_4188	613.231	6.02873	pos	M+H	C32H36O12	-	61.6	5.01322	-	-	-
metab_4230	0.040775	0.251757	Up	1.38961	metab_4230	pos_4243	470.326	6.14383	pos	-	-	-	-	-	-	-	-
metab_4235	0.0181359	0.539067	Up	1.74146	metab_4235	pos_4248	557.244	6.15068	pos	-	-	-	-	-	-	-	-
metab_5318	0.0135458	0.257524	Up	1.8682	metab_5318	pos_5335	466.328	6.85208	pos	-	-	-	-	-	-	-	-
metab_5664	0.0438772	-0.948762	Down	1.35776	PA(P-16:0/15:0)	pos_5682	619.466	6.30003	pos	M+H	C34H67O7P	49	-	-5.48511	-	LMGP10030005	-	PA(P-16:0/15:0)
metab_5821	0.0263542	0.360748	Up	1.57915	metab_5821	pos_5839	384.22	6.17765	pos	-	-	-	-	-	-	-	-
metab_5826	0.010921	0.390584	Up	1.96174	Withanolide A	pos_5844	515.234	6.17078	pos	M+2Na-H	C28H38O6	-	48.7	-9.28323	-	LMST01160019;HMDB0034415	32911-62-9	Withanolide A
metab_5848	0.00473232	-0.70854	Down	2.32493	metab_5848	pos_5866	422.154	6.15738	pos	-	-	-	-	-	-	-	-
metab_5949	0.00683158	0.679951	Up	2.16548	metab_5949	pos_5967	448.155	6.05587	pos	-	-	-	-	-	-	-	-
metab_6618	0.0380515	0.317475	Up	1.41963	Ginkgolide A	pos_6636	426.175	4.9944	pos	M+NH4	C20H24O9	-	46.5	-1.4027	C07601	HMDB0036862;LMPR0104540001	15291-75-5	Ginkgolide A
metab_7507	0.0358893	0.263657	Up	1.44504	metab_7507	pos_7528	226.071	3.11788	pos	-	-	-	-	-	-	-	-
metab_9653	0.0238375	0.404999	Up	1.62274	metab_9653	neg_117	369.065	5.83747	neg	-	-	-	-	-	-	-	-
metab_10156	0.00791674	0.412718	Up	2.10145	3,4-Dihydrodiol	neg_622	321.065	2.23563	neg	M+Cl, M+FA-H	C15H14N2O4	-	44.6	1.01809	-	-	-	3,4-Dihydrodiol
metab_10243	0.0177129	0.323573	Up	1.75171	metab_10243	neg_709	355.104	2.78343	neg	-	-	-	-	-	-	-	-
metab_10427	0.0142652	0.27625	Up	1.84572	metab_10427	neg_894	321.059	0.65955	neg	-	-	-	-	-	-	-	-
metab_11793	0.0151362	0.309973	Up	1.81998	metab_11793	neg_2263	132.593	0.799617	neg	-	-	-	-	-	-	-	-
metab_11819	0.0217941	0.256766	Up	1.66166	metab_11819	neg_2289	126.949	0.820633	neg	-	-	-	-	-	-	-	-
metab_11822	0.00918893	0.271051	Up	2.03674	metab_11822	neg_2292	215.937	0.820633	neg	-	-	-	-	-	-	-	-
metab_11932	0.00250779	0.320349	Up	2.60071	3-Dehydroshikimic acid	neg_2402	171.029	1.14175	neg	M-H	C7H8O5	40.4	-	-2.95931	-	HMDB0304122	-	3-Dehydroshikimic acid
metab_12361	0.0251326	0.564659	Up	1.59976	metab_12361	neg_2833	500.139	2.02697	neg	-	-	-	-	-	-	-	-
metab_14223	0.0464602	-0.442379	Down	1.33292	Mannose 6-phosphate	neg_4700	259.025	5.68312	neg	M-H	C6H13O9P	-	34.3	9.3258	C00275	HMDB0304312;3672-15-9;HMDB0001078	3672-15-9	Mannose 6-phosphate
metab_14230	0.0231296	0.821267	Up	1.63583	metab_14230	neg_4707	415.214	5.6901	neg	-	-	-	-	-	-	-	-
metab_14256	0.0411216	-0.358391	Down	1.38593	Taurochenodeoxycholate-3-sulfate	neg_4733	288.62	5.71812	neg	M-2H	C26H45NO9S2	-	75.8	0.766059	-	LMST05020029;HMDB0002486	67030-59-5	Taurochenodeoxycholate-3-sulfate
metab_14383	0.00486799	-0.337024	Down	2.31265	metab_14383	neg_4861	302.101	5.8584	neg	-	-	-	-	-	-	-	-
metab_14424	0.0160752	-0.336572	Down	1.79384	metab_14424	neg_4902	589.339	5.90027	neg	-	-	-	-	-	-	-	-
metab_14488	0.00729422	-0.370462	Down	2.13702	metab_14488	neg_4966	279.614	5.96312	neg	-	-	-	-	-	-	-	-
metab_14525	0.0137571	0.270455	Up	1.86147	metab_14525	neg_5003	529.267	6.00495	neg	-	-	-	-	-	-	-	-
metab_14543	0.0264101	0.310758	Up	1.57823	metab_14543	neg_5021	366.175	6.0259	neg	-	-	-	-	-	-	-	-
metab_14556	0.0162966	0.443999	Up	1.7879	metab_14556	neg_5034	653.235	6.0398	neg	-	-	-	-	-	-	-	-
metab_14582	0.00948513	0.334874	Up	2.02296	metab_14582	neg_5060	368.19	6.07472	neg	-	-	-	-	-	-	-	-
metab_14631	0.0151088	0.477365	Up	1.82077	CD 1790	neg_5109	454.204	6.1584	neg	M-H2O-H	C25H27N7O3	-	31.3	8.5995	-	HMDB0060809	-	CD 1790
metab_14632	0.0057019	0.546403	Up	2.24398	metab_14632	neg_5110	605.231	6.1584	neg	-	-	-	-	-	-	-	-
metab_14633	0.00687713	0.373636	Up	2.16259	6-{[2-(3,4-dihydroxyphenyl)-3,5,6-trihydroxy-8-[3,4,5-trihydroxy-6-(hydroxymethyl)oxan-2-yl]-3,4-dihydro-2H-1-benzopyran-7-yl]oxy}-3,4,5-trihydroxyoxane-2-carboxylic acid	neg_5111	689.161	6.1584	neg	M+FA-H	C27H32O18	-	62.1	6.38406	-	-	-
metab_14634	0.0104194	0.347537	Up	1.98216	metab_14634	neg_5112	134.024	6.16537	neg	-	-	-	-	-	-	-	-
metab_14636	0.00475264	1.01564	Up	2.32307	metab_14636	neg_5114	402.151	6.16537	neg	-	-	-	-	-	-	-	-
metab_14640	0.0470061	0.259948	Up	1.32785	metab_14640	neg_5118	555.23	6.16537	neg	-	-	-	-	-	-	-	-
metab_15843	0.00150986	0.403078	Up	2.82106	metab_15843	neg_6323	345.109	8.40723	neg	-	-	-	-	-	-	-	-
metab_16477	0.0364288	0.251812	Up	1.43856	metab_16477	neg_6958	712.552	6.75017	neg	-	-	-	-	-	-	-	-
metab_17493	0.0409406	0.270684	Up	1.38785	metab_17493	neg_7979	270.114	5.78878	neg	-	-	-	-	-	-	-	-
metab_17510	0.011593	-0.452838	Down	1.9358	metab_17510	neg_7996	480.064	5.76782	neg	-	-	-	-	-	-	-	-
metab_17588	0.0218338	0.928315	Up	1.66087	Ginkgolide B	neg_8074	423.13	5.69708	neg	M-H	C20H24O10	63.7	-	1.21746	C07602	LMPR0104540002;HMDB0036861	15291-77-7	Ginkgolide B
metab_18179	0.0335806	0.567407	Up	1.47391	metab_18179	neg_8666	395.065	4.59687	neg	-	-	-	-	-	-	-	-
metab_18249	0.0236771	-0.381834	Down	1.62567	metab_18249	neg_8736	476.041	4.47157	neg	-	-	-	-	-	-	-	-
metab_18561	0.0210349	0.410517	Up	1.67706	metab_18561	neg_9049	487.092	3.95412	neg	-	-	-	-	-	-	-	-
metab_18674	0.0159732	0.429059	Up	1.79661	metab_18674	neg_9162	487.092	3.76232	neg	-	-	-	-	-	-	-	-
metab_21004	0.0141938	-0.250279	Down	1.8479	metab_21004	neg_11501	159.859	0.65955	neg	-	-	-	-	-	-	-	-

## Sheet: Table S6
Table S6: Metabolites showing significant changes in plasma.
MetaboliteID	p	log2FC	Sig	-LOG10(p)	Metabolite	ID	m/z	Retention time	Mode	Adducts	Formula	Fragmentation Score	Theoretical Fragmentation Score	Mass Error (ppm)	KEGG Compound ID	Library ID	CAS ID	annotation
metab_64	0.025913	-0.483566	Down	1.58648	metab_64	pos_65	441.209	5.69848	pos	-	-	-	-	-	-	-	-
metab_1020	0.0259706	-0.403375	Down	1.58552	metab_1020	pos_1021	265.203	2.7504	pos	-	-	-	-	-	-	-	-
metab_1060	0.016018	-0.441312	Down	1.79539	metab_1060	pos_1061	265.203	3.34582	pos	-	-	-	-	-	-	-	-
metab_1069	0.0259218	-0.3144	Down	1.58634	metab_1069	pos_1070	241.104	3.48193	pos	-	-	-	-	-	-	-	-
metab_1189	0.0331187	1.23507	Up	1.47993	metab_1189	pos_1190	429.239	5.77868	pos	-	-	-	-	-	-	-	-
metab_1222	0.00231756	-0.26027	Down	2.63497	metab_1222	pos_1223	636.358	5.86775	pos	-	-	-	-	-	-	-	-
metab_1227	0.0275001	-0.545652	Down	1.56067	metab_1227	pos_1228	315.123	5.85403	pos	-	-	-	-	-	-	-	-
metab_1935	0.0265126	-0.58984	Down	1.57655	metab_1935	pos_1939	956.955	2.1696	pos	-	-	-	-	-	-	-	-
metab_2034	0.0153202	-0.537761	Down	1.81474	metab_2034	pos_2038	235.18	2.74353	pos	-	-	-	-	-	-	-	-
metab_2265	0.0198787	-0.582623	Down	1.70161	metab_2265	pos_2270	518.238	5.37118	pos	-	-	-	-	-	-	-	-
metab_2297	0.0215279	-0.404923	Down	1.667	metab_2297	pos_2302	564.244	5.62998	pos	-	-	-	-	-	-	-	-
metab_2310	0.0245259	-0.407309	Down	1.61037	Glucosyl (2E,6E,10x)-10,11-dihydroxy-2,6-farnesadienoate	pos_2316	450.269	5.69848	pos	M+NH4	C21H36O9	-	32.3	-0.95056	-	HMDB0037823	204927-92-4
metab_4910	0.00715531	-0.436848	Down	2.14537	metab_4910	pos_4919	87.1002	3.46367	pos	-	-	-	-	-	-	-	-
metab_6478	0.0410553	-0.536909	Down	1.38663	metab_6478	neg_19	775.847	1.56373	neg	-	-	-	-	-	-	-	-
metab_8042	0.0120436	-0.558891	Down	1.91924	metab_8042	neg_1585	891.753	1.56373	neg	-	-	-	-	-	-	-	-
metab_8261	0.0184049	-0.324433	Down	1.73507	metab_8261	neg_1805	217.108	3.47965	neg	-	-	-	-	-	-	-	-
metab_8319	0.00664928	-1.48811	Down	2.17723	metab_8319	neg_1863	696.772	4.4784	neg	-	-	-	-	-	-	-	-
metab_8380	0.0196029	-0.475983	Down	1.70768	metab_8380	neg_1924	345.155	5.38765	neg	-	-	-	-	-	-	-	-
metab_8857	0.0262209	-0.310718	Down	1.58135	metab_8857	neg_2406	519.317	6.26232	neg	-	-	-	-	-	-	-	-
metab_8947	0.0287973	-0.34205	Down	1.54065	metab_8947	neg_2497	203.071	6.43685	neg	-	-	-	-	-	-	-	-
metab_10626	0.0183649	-0.303537	Down	1.73601	metab_10626	neg_4184	371.19	5.93313	neg	-	-	-	-	-	-	-	-
metab_10840	0.00935742	-0.523588	Down	2.02884	Cis-and trans-L-Mercapto-p-menthan-3-one	neg_4399	417.213	5.70183	neg	2M+FA-H	C10H18OS	-	38.5	-2.2032	-	-	-	Cis-and trans-L-Mercapto-p-menthan-3-one
metab_10868	0.0109201	-0.452469	Down	1.96177	metab_10868	neg_4427	436.143	5.56183	neg	-	-	-	-	-	-	-	-
metab_10890	0.0102818	-0.798494	Down	1.98793	metab_10890	neg_4449	696.772	5.34565	neg	-	-	-	-	-	-	-	-
metab_10959	0.000141744	-0.501261	Down	3.8485	metab_10959	neg_4518	217.108	4.38038	neg	-	-	-	-	-	-	-	-
metab_11210	0.00346955	-0.500326	Down	2.45973	metab_11210	neg_4770	893.91	2.05382	neg	-	-	-	-	-	-	-	-
metab_11626	0.0495604	-0.397441	Down	1.30487	metab_11626	neg_5188	686.495	0.684	neg	-	-	-	-	-	-	-	-

## Sheet: Table S7
Table S7: Probiotic 16S rDNA sequence.
Strain	16S rDNA sequence
Lacticaseibacillus rhamnosus J-5-3	TTAGACGGCTCGCTCCCTAAAAGGGTTACGCCACCGGCTTCGGGTGTTACAAACTCTCATGGTGTGACGGGCGGTGTGTACAAGGCCCGGGAACGTATTCACCGCGGCGTGCTGATCCGCGATTACTAGCGATTCCGACTTCGTGTAGGCGAGTTGCAGCCTACAGTCCGAACTGAGAATGGCTTTAAGAGATTAGCTTGACCTCGCGGTCTCGCAACTCGTTGTACCATCCATTGTAGCACGTGTGTAGCCCAGGTCATAAGGGGCATGATGATTTGACGTCATCCCCACCTTCCTCCGGTTTGTCACCGGCAGTCTTACTAGAGTGCCCAACTAAATGCTGGCAACTAGTCATAAGGGTTGCGCTCGTTGCGGGACTTAACCCAACATCTCACGACA…
Lactiplantibacillus plantarum P-4	AGTCGAACGAACTCTGGTATTGATTGGTGCTTGCATCATGATTTACATTTGAGTGAGTGGCGAACTGGTGAGTAACACGTGGGAAACCTGCCCAGAAGCGGGGGATAACACCTGGAAACAGATGCTAATACCGCATAACAACTTGGACCGCATGGTCCGAGTTTGAAAGATGGCTTCGGCTATCACTTTTGGATGGTCCCGCGGCGTATTAGCTAGATGGTGAGGTAACGGCTCACCATGGCAATGATACGTAGCCGACCTGAGAGGGTAATCGGCCACATTGGGACTGAGACACGGCCCAAACTCCTACGGGAGGCAGCAGTAGGGAATCTTCCACAATGGACGAAAGTCTGATGGAGCAACGCCGCGTGAGTGAAGAAGGGTTTCGGCTCGTAAAAC…

## Sheet: Table S8
Table S8: MRS culture medium (pH 6.2-6.4), autoclaved at 115 °C for 30 min.
Chemical medicine	Dosage
K2HPO4	2.0 g/L
Triammonium citrate	2.0 g/L
Anhydrous sodium acetate	5.0 g/L
MnSO4·7H2O	0.25 g/L
MgSO4·7H2O	0.58 g/L
Glucose	20.0 g/L
Peptone	10.0 g/L
Beef extract	10.0 g/L
Yeast extract	5.0 g/L
Tween-80	1 mL/L

## Sheet: Table S9
Table S9: The primer sequences used in the present study.
Gene name	Primer Sequence (5’-3’)
Primers for quantifying Lactobacillus rhamnosus	Forward: CCAGTTTCCGATGCACTTCC
	Reverse: ACGCAAGTCTGATGGAGCAA
Primers for quantifying Lactobacillus plantarum	Forward: CGCATAACAACTTGGACCGC
	Reverse: ATTACCCTCTCAGGTCGGCT
Universal primers for quantifying total bacteria	Forward: ACTCCTACGGGAGGCAGCAG
	Reverse: ATTACCGCGGCTGCTGG
Universal primers for 16S rRNA sequencing	Forward: AGAGTTTGATCCTGCTCAG
	Reverse: GGACTACHVGGGTWTCTAAT
Wang et al.	Forward: GTGCCAGCMGCCGCGGTAA
	Reverse: GGACTACHVGGGTWTCTAAT
Li et al.	Forward: CCTACGGGNGGCWGCAG
	Reverse: GACTACHVGGGTATCTAATCC
Huang et al.	Forward: TCGTCGGCAGCGTCAGATGTGTATAAGCGACAGCCTACGGGNGNGGCWGCAG
	Reverse: GTCTCGTGGGCTCGGAGATGTGTATAAGAGACAGGACTACHVGGGTATCTAATCC

## Sheet: Table S10
Table S10: The genes encoding key enzymes in LPS synthesis, assembling and transporting proteins.
KO	Name	Enzyme Commission
K00677	UDP-N-acetylglucosamine acyltransferase	EC:2.3.1.129
K00912	Tetraacyldisaccharide 4'-kinase	EC:2.7.1.130
K00979	3-deoxy-manno-octulosonate cytidylyltransferase	EC:2.7.7.38
K01627	2-dehydro-3-deoxyphosphooctonate aldolase	EC:2.5.1.55
K02535	UDP-3-O-[3-hydroxymyristoyl] N-acetylglucosamine deacetylase	EC:3.5.1.108
K02536	UDP-3-O-[3-hydroxymyristoyl] glucosamine N-acyltransferase	EC:2.3.1.191
K03269	UDP-2,3-diacylglucosamine hydrolase	EC:3.6.1.54
K05789	Chain length determinant protein	NA
K09778	Kdo2-lipid IVA 3' secondary acyltransferase	EC:2.3.1.-
K12963	Undecaprenyl phosphate-alpha-L-ara4N flippase subunit ArnF	NA
K12975	KDO II ethanolaminephosphotransferase	EC:2.7.8.42
K13014	Undecaprenyl phosphate-alpha-L-ara4FN deformylase	EC:3.5.1.-
K08992	Lipopolysaccharide assembly protein A	NA
K05790	Lipopolysaccharide biosynthesis protein WzzE	NA
K07271	Lipopolysaccharide cholinephosphotransferase	NA
K06861	Lipopolysaccharide export system ATP-binding protein	EC:7.5.2.5
K07091	Lipopolysaccharide export system permease protein	NA
K11720	Lipopolysaccharide export system permease protein	NA
K09774	Lipopolysaccharide export system protein LptA	NA
K11719	Lipopolysaccharide export system protein LptC	NA
K16695	Lipopolysaccharide exporter	NA
K08280	Lipopolysaccharide O-acetyltransferase	EC:2.3.1.-
K09691	Homopolymeric O-antigen transport system ATP-binding protein	EC:7.5.2.14
K09690	Homopolymeric O-antigen transport system permease protein	NA

[truncated: 1 more sheets: Table S11]
